# Supplementary material for: Hierarchical Porous Activated Carbon Derived from Coconut Shell for Ultrahigh-Performance Supercapacitors
Source: Molecules. 2023 Oct 20;28(20):7187. doi: 10.3390/molecules28207187 (PMC10609479; doi:10.3390/molecules28207187)
Supplement: Supplementary file 1 [file molecules-28-07187-s001.zip]

Archive with 1 entries (1 files):
- molecules-2630001-supplementary.pdf
